# Supplementary material for: In Vitro Effects of the Three Actives IL-12 (5 CH), IFN-γ (6 CH), and TNF-α (5 CH) from the Micro-Immunotherapy Medicine 2LEID-N® on Several Populations of Immune Cells
Source: Curr Issues Mol Biol. 2026 May 28;48(6):566. doi: 10.3390/cimb48060566 (PMC13298170; doi:10.3390/cimb48060566)
Supplement: Supplementary file 1 [file cimb-48-00566-s001.zip]

Archive with 1 entries (1 files):
- cimb-4240628-supplementary.pdf
